# Supplementary material for: Consumer Perspectives on Antibiotic-Free Animal Products: A Systematic Review Identifying Critical Gaps in Non-Pharmaceutical Intervention Research
Source: Animals (Basel). 2025 Dec 26;16(1):70. doi: 10.3390/ani16010070 (PMC12784898; doi:10.3390/ani16010070)
Supplement: Supplementary file 1 [file animals-16-00070-s001.zip]

Archive with 1 entries (1 files):
- animals-4062226-supplementary.pdf
